# Supplementary material for: The rise of South–South trade and its effect on global CO2 emissions
Source: Nat Commun. 2018 May 14;9:1871. doi: 10.1038/s41467-018-04337-y (PMC5951843; doi:10.1038/s41467-018-04337-y)
Supplement: Supplementary file 4 — Supplementary Data 1 [file 41467_2018_4337_MOESM4_ESM.xlsx]

## Sheet: Sheet1
Supplementary Data 1 Annual changes in emissions embodied in exports in selected regions.
	China		India		Other Asia and Pacific
	2004-2007	2007-2011	2004-2007	2007-2011	2004-2007	2007-2011
Paddy rice	0.021	0.13	0.098	-0.021	0.172	0.304
Wheat	0.331	-0.55	-0.819	1.252	0.742	0.287
Cereal grains nec	0.153	-0.41	-0.14	0.509	0.048	0.252
Vegetables, fruit, nuts;	0.013	0.12	-0.053	0.121	0.232	0.289
Oil seeds	-0.094	0.11	0.051	0.31	0.227	0.133
Sugarcane, sugar beet	0.957	0.32	0.105	-0.047	0.335	0.174
Plant-based ﬁbers	-0.28	0.25	0.573	0.141	0.199	0.516
Crops nec	-0.072	0.06	0.063	0.15	0.266	0.172
Cattle, sheep, goats, horses	-0.086	-0.12	0.348	-0.068	0.219	0.12
Animal products nec	-0.086	-0.02	-0.042	0.036	0.225	0.185
Raw milk	0	4.14	0.069	-0.009	0.256	0.136
Wool, silk-worm cocoons	0.687	-0.12	0.063	-0.013	0.275	0.208
Forestry	-0.008	-0.02	-0.06	0.052	0.336	0.234
Fishing	-0.199	-0.02	0.036	0.155	0.166	0.186
Coal	-0.243	-0.13	-0.071	0.162	0.404	0.39
Oil	-0.141	-0.13	0.095	-0.031	0.352	0.178
Gas	0.074	-0.01	0.108	-0.237	0.301	0.239
Minerals nec	-0.059	0.07	0.13	0.092	0.398	0.254
Meat: cattle, sheep, goats, horses	0.167	-0.02	0.125	0.18	0.25	0.155
Meat products nec	-0.058	-0.01	0.053	0.144	0.277	0.243
Vegetable oils and fats	-0.028	-0.07	0.005	0.124	0.279	0.241
Dairy products	0.163	-0.16	0.185	-0.175	0.247	0.18
Processed rice	0.017	-0.11	0.083	0.033	0.233	0.258
Sugar	0.146	-0.1	1.384	0.117	0.261	0.31
Food products nec	0.029	0.06	-0.016	0.154	0.258	0.199
Beverages and tobacco products	-0.051	0.02	0.092	0.196	0.263	0.19
Textiles	0.079	0.047	0.016	0.078	0.221	0.206
Wearing apparel	0.074	0.029	-0.005	0.072	0.229	0.194
Leather products	0.035	0.06	-0.028	0.047	0.204	0.208
Wood products	0.143	0.03	-0.015	0.057	0.252	0.176
Paper products, publishing	0.189	0.05	0.01	0.118	0.269	0.142
Petroleum, coal products	0.017	0.03	0.299	0.191	0.268	0.183
Chemical, rubber, plastic products	0.111	0.08	0.076	0.143	0.291	0.214
Mineral products nec	0.123	0.08	0.06	0.161	0.248	0.192
Ferrous metals	0.31	0.01	0.117	0.163	0.283	0.188
Metals nec	0.112	0.04	0.287	-0.059	0.29	0.198
Metal products	0.114	0.07	0.065	0.171	0.29	0.206
Motor vehicles and parts	0.09	0.08	0.077	0.246	0.488	0.161
Transport equipment nec	0.052	0.17	0.128	0.243	0.209	0.212
Electronic equipment	0.049	0.08	0.067	0.323	0.236	0.149
Machinery and equipment nec	0.172	0.07	0.128	0.139	0.321	0.189
Manufactures nec	0.156	-0.01	-0.036	0.19	0.266	0.166
Electricity	0.147	0.07	0.969	-0.131	0.418	0.158
Gas manufacture, distribution	0.027	0.01	0.093	0.011	0.417	0.282
Water collection, puriﬁcation, and distribution	0.016	0.19	0.106	0.007	0.328	0.141
Construction	0.335	-0.06	0.027	0.071	0.349	0.156
Trade	0.001	-0.11	0.255	-0.004	0.277	0.16
Transport nec	0.026	-0.03	0.108	0.056	0.287	0.174
Sea transport	0.024	0.09	0.088	0.314	0.293	0.213
Air transport	0.09	0.01	0.187	0.056	0.301	0.185
Communication	0.13	0.04	0.15	0.049	0.295	0.173
Financial services nec	0.096	0.06	0.696	0.045	0.322	0.17
Insurance	0.076	-0.04	0.104	0.039	0.305	0.165
Business services nec	0.275	-0.04	0.217	0.01	0.313	0.176
Recreation and other services	0.027	-0.06	0.692	0.013	0.3	0.165
Public Administration, Defense, Health, Education	0.01	-0.06	-0.004	0.009	0.356	0.166
