# Supplementary material for: The rise of South–South trade and its effect on global CO2 emissions
Source: Nat Commun. 2018 May 14;9:1871. doi: 10.1038/s41467-018-04337-y (PMC5951843; doi:10.1038/s41467-018-04337-y)
Supplement: Supplementary file 5 — Supplementary Data 2 [file 41467_2018_4337_MOESM5_ESM.xlsx]

## Sheet: Sheet1
Supplementary Data 2 Definition of regions
Number	Code	Description	Member Countries
1	Australia	AUS	Australia
		CCK	Cocos (Keeling) Islands
		CXR	Christmas Island
			Heard Island and McDonald
		HMD	Islands
		NFK	Norfolk Island
2	New Zealand	NZL	New Zealand
3	Rest of Oceania	ASM	American Samoa
		COK	Cook Islands
		FJI	Fiji
			Micronesia Federated States
		FSM	of
		GUM	Guam
		KIR	Kiribati
		MHL	Marshall Islands
		MNP	Northern Mariana Islands
		NCL	New Caledonia
		NIU	Niue
		NRU	Nauru
		PLW	Palau
		PNG	Papua New Guinea
		PYF	French Polynesia
		SLB	Solomon Islands
		TKL	Tokelau
		TON	Tonga
		TUV	Tuvalu
		VUT	Vanuatu
		WLF	Wallis and Futuna
		WSM	Samoa
		PCN	Pitcairn
			United States Minor
		UMI	Outlying Islands
4	China	CHN	China
5	Hong Kong	HKG	Hong Kong
6	Japan	JPN	Japan
7	Korea Republic of	KOR	Korea Republic of
8	Mongolia	MNG	Mongolia
9	Taiwan	TWN	Taiwan
10	Rest of East Asia	MAC	Macao
			Korea Democratic Peoples
		PRK	Republic of
11	Cambodia	KHM	Cambodia
12	Indonesia	IDN	Indonesia
	Lao People's Democratic		Lao People's Democratic
13	Republic	LAO	Republic
14	Malaysia	MYS	Malaysia
15	Philippines	PHL	Philippines
16	Singapore	SGP	Singapore
17	Thailand	THA	Thailand
18	Viet Nam	VNM	Viet Nam
19	Rest of Southeast Asia	BRN	Brunei Darussalam
		MMR	Myanmar
		TLS	Timor Leste
20	Bangladesh	BGD	Bangladesh
21	India	IND	India
22	Nepal	NPL	Nepal
23	Pakistan	PAK	Pakistan
24	Sri Lanka	LKA	Sri Lanka
25	Rest of South Asia	AFG	Afghanistan
		BTN	Bhutan
		MDV	Maldives
26	Canada	CAN	Canada
27	United States of America	USA	United States of America
28	Mexico	MEX	Mexico
29	Rest of North America	BMU	Bermuda
		GRL	Greenland
		SPM	Saint Pierre and Miquelon
30	Argentina	ARG	Argentina
	Bolivia, Plurinational		Bolivia, Plurinational
31	Republic of	BOL	Republic of
32	Brazil	BRA	Brazil
33	Chile	CHL	Chile
34	Colombia	COL	Colombia
35	Ecuador	ECU	Ecuador
36	Paraguay	PRY	Paraguay
37	Peru	PER	Peru
38	Uruguay	URY	Uruguay
39	Venezuela	VEN	Venezuela
40	Rest of South America	FLK	Falkland Islands (Malvinas)
		GUF	French Guiana
		GUY	Guyana
		SUR	Suriname
			South Georgia and the
		SGS	South Sandwich Islands
41	Costa Rica	CRI	Costa Rica
42	Guatemala	GTM	Guatemala
43	Honduras	HND	Honduras
44	Nicaragua	NIC	Nicaragua
45	Panama	PAN	Panama
46	El Salvador	SLV	El Salvador
47	Rest of Central America	BLZ	Belize
48	Caribbean	ABW	Aruba
		AIA	Anguilla
		ANT	Netherlands Antilles
		ATG	Antigua & Barbuda
		BHS	Bahamas
		BRB	Barbados
		CUB	Cuba
		CYM	Cayman Islands
		DMA	Dominica
		DOM	Dominican Republic
		GRD	Grenada
		HTI	Haiti
		JAM	Jamaica
		KNA	Saint Kitts and Nevis
		LCA	Saint Lucia
		MSR	Montserrat
		PRI	Puerto Rico
		TCA	Turks and Caicos Islands
		TTO	Trinidad and Tobago
			Saint Vincent and the
		VCT	Grenadines
		VGB	Virgin Islands British
		VIR	Virgin Islands U.S.
49	Austria	AUT	Austria
50	Belgium	BEL	Belgium
51	Cyprus	CYP	Cyprus
52	Czech Republic	CZE	Czech Republic
53	Denmark	DNK	Denmark
54	Estonia	EST	Estonia
55	Finland	FIN	Finland
		ALA	Aland Islands
56	France	FRA	France
		GLP	Guadeloupe
		MTQ	Martinique
		REU	Reunion
57	Germany	DEU	Germany
58	Greece	GRC	Greece
59	Hungary	HUN	Hungary
60	Ireland	IRL	Ireland
61	Italy	ITA	Italy
62	Latvia	LVA	Latvia
63	Lithuania	LTU	Lithuania
64	Luxembourg	LUX	Luxembourg
65	Malta	MLT	Malta
66	Netherlands	NLD	Netherlands
67	Poland	POL	Poland
68	Portugal	PRT	Portugal
69	Slovakia	SVK	Slovakia
70	Slovenia	SVN	Slovenia
71	Spain	ESP	Spain
72	Sweden	SWE	Sweden
73	United Kingdom	GBR	United Kingdom
74	Switzerland	CHE	Switzerland
75	Norway	NOR	Norway
		SJM	Svalbard and Jan Mayen
76	Rest of EFTA	ISL	Iceland
		LIE	Liechtenstein
77	Albania	ALB	Albania
78	Bulgaria	BGR	Bulgaria
79	Belarus	BLR	Belarus
80	Croatia	HRV	Croatia
81	Romania	ROU	Romania
82	Russian Federation	RUS	Russian Federation
83	Ukraine	UKR	Ukraine
84	Rest of Eastern Europe	MDA	Moldova Republic of
85	Rest of Europe	AND	Andorra
		BIH	Bosnia and Herzegovina
		FRO	Faroe Islands
		GIB	Gibraltar
		MCO	Monaco
			Macedonia the former
		MKD	Yugoslav Republic of
		SMR	San Marino
		SRB	Serbia
		GGY	Guernsey
		IMN	Isle of Man
		JEY	Jersey
		MNE	Montenegro
			Holy See (Vatican City
		VAT	State)
86	Kazakhstan	KAZ	Kazakhstan
87	Kyrgyzstan	KGZ	Kyrgyzstan
	Rest of Former Soviet
88	Union	TJK	Tajikistan
		TKM	Turkmenistan
		UZB	Uzbekistan
89	Armenia	ARM	Armenia
90	Azerbaijan	AZE	Azerbaijan
91	Georgia	GEO	Georgia
92	Bahrain	BHR	Bahrain
93	Iran Islamic Republic of	IRN	Iran Islamic Republic of
94	Israel	ISR	Israel
95	Kuwait	KWT	Kuwait
96	Oman	OMN	Oman
97	Qatar	QAT	Qatar
98	Saudi Arabia	SAU	Saudi Arabia
99	Turkey	TUR	Turkey
100	United Arab Emirates	ARE	United Arab Emirates
101	Rest of Western Asia	IRQ	Iraq
		JOR	Jordan
		LBN	Lebanon
			Palestinian Territory
		PSE	Occupied
		SYR	Syrian Arab Republic
		YEM	Yemen
102	Egypt	EGY	Egypt
103	Morocco	MAR	Morocco
104	Tunisia	TUN	Tunisia
105	Rest of North Africa	DZA	Algeria
		LBY	Libyan Arab Jamahiriya
		ESH	Western Sahara
106	Cameroon	CMR	Cameroon
107	Cote d'Ivoire	CIV	Cote d'Ivoire
108	Ghana	GHA	Ghana
109	Nigeria	NGA	Nigeria
110	Senegal	SEN	Senegal
111	Rest of Western Africa	BEN	Benin
		BFA	Burkina Faso
		CPV	Cape Verde
		GIN	Guinea
		GMB	Gambia
		GNB	Guinea-Bissau
		LBR	Liberia
		MLI	Mali
		MRT	Mauritania
		NER	Niger
			Saint Helena, ASCENSION
			AND TRISTAN DA CUNHA
		SHN
		SLE	Sierra Leone
		TGO	Togo
112	Central Africa	CAF	Central African Republic
		COG	Congo
		GAB	Gabon
		GNQ	Equatorial Guinea
		STP	Sao Tome and Principe
		TCD	Chad
113	South Central Africa	AGO	Angola
			Congo the Democratic
		COD	Republic of the
114	Ethiopia	ETH	Ethiopia
115	Kenya	KEN	Kenya
116	Madagascar	MDG	Madagascar
117	Malawi	MWI	Malawi
118	Mauritius	MUS	Mauritius
119	Mozambique	MOZ	Mozambique
	Tanzania United		Tanzania United Republic
120	Republic of	TZA	of
121	Uganda	UGA	Uganda
122	Zambia	ZMB	Zambia
123	Zimbabwe	ZWE	Zimbabwe
124	Rest of Eastern Africa	BDI	Burundi
		COM	Comoros
		DJI	Djibouti
		ERI	Eritrea
		MYT	Mayotte
		RWA	Rwanda
		SDN	Sudan
		SOM	Somalia
		SYC	Seychelles
125	Botswana	BWA	Botswana
126	Namibia	NAM	Namibia
127	South Africa	ZAF	South Africa
	Rest of South African
128	Customs Union	LSO	Lesotho
		SWZ	Swaziland
129	Rest of the World	ATA	Antarctica
		ATF	French Southern Territories
		BVT	Bouvet Island
			British Indian Ocean
		IOT	Territory
