# Supplementary material for: The rise of South–South trade and its effect on global CO2 emissions
Source: Nat Commun. 2018 May 14;9:1871. doi: 10.1038/s41467-018-04337-y (PMC5951843; doi:10.1038/s41467-018-04337-y)
Supplement: Supplementary file 6 — Supplementary Data 3 [file 41467_2018_4337_MOESM6_ESM.xlsx]

## Sheet: Figure1
Supplementary Data 3 South-South transfers of embodied emissions in 2004, 2007 and 2011
	2004	Flow (Mt)
	EAS	SAS	LAM	MNA	PAS	SSA
EAS	0	13.0722	34.813	43.1277	81.607	18.6012
SAS	10.648	0	4.1776	24.2047	17.8722	7.9635
LAM	12.2684	2.4513	0	9.52114	5.68987	4.51608
MNA	12.9668	14.8755	7.82093	0	20.0596	11.7629
PAS	34.6557	5.54122	9.62673	15.6797	0	7.13921
SSA	9.86699	7.92527	4.82989	9.78375	4.59632	0
	2007	Flow (Mt)
	EAS	SAS	LAM	MNA	PAS	SSA
EAS	0	33.3096	65.8266	97.4262	109.615	36.968
SAS	18.1103	0	6.6592	38.8243	19.9969	11.2486
LAM	20.5955	4.17305	0	12.118	6.46681	5.15405
MNA	21.5299	24.1227	10.4852	0	22.2802	13.412
PAS	38.8039	10.3417	12.9678	23.8849	0	10.1301
SSA	18.4605	7.3799	5.09711	9.63499	5.16188	0
	2011	Flow (Mt)
	EAS	SAS	LAM	MNA	PAS	SSA
EAS	0	68.644	128.973	130.391	177.124	66.9368
SAS	32.7822	0	14.1384	60.1814	35.9479	22.1966
LAM	33.9895	5.44095	0	14.0189	7.23136	6.02202
MNA	40.8913	31.7666	14.1951	0	29.8611	18.2268
PAS	48.1243	14.0526	13.737	23.5016	0	12.4226
SSA	34.4346	15.4924	4.90353	8.53132	6.63106	0
